# Supplementary material for: Health system strengthening and hypertension management in China
Source: Glob Health Res Policy. 2016 Sep 21;1:13. doi: 10.1186/s41256-016-0013-8 (PMC5693514; doi:10.1186/s41256-016-0013-8)
Supplement: Additional file 1: — Appendix 1. (XLSX 408 kb) [file 41256_2016_13_MOESM1_ESM.xlsx]

## Sheet: Sheet1
No.	Background information											Input						Output										Impact					Limitations
	Author	Title	Year of publication	Year of study	Study Design	Region (if given)		Sampling Method	Characteristics of Sample	Sample Size	method	Physical Resources	Human Resources	Intellectual Resources	Financing	Governance	Social Resources	Sevice	Diagnosis	Phamaceutics utilization	Self Care	Health Education	Awareness	Treatment	Control	others	interpretation	Mortality	morbidity	Financial Risk Protection	Responsiveness	Quality of Life
2-1-03	Wong et al	Performance Comparison among the Major Healthcare Financing Systems in Six Cities of the Pearl River Delta Region, Mainland China	2012	2010	cross-sectional	the Pearl River Delta	慢性病管理记录和GHHA计划资料	a multi-stage cluster random sampling method:In each city, one district, One neighborhood within the district. One CHC within the neighborhood,randomly selected 300 patients.	patients who had identifiable primary care providers and who were previously service users in the selected CHCs and received a diagnosis of hypertension by the primary care physicians in the selected CHCs; and have been living in the neighborhood covered by the selected CHCs for at least 1 year	1,830 patients	The computerized chronic disease management records.The data for the outcome part from a previous "Community-wide Household Health Assessment (CHHA) Project"				health financial systems defined by the source of budegeting and ownership:hospital-,government- ;private-funding									treatment rate was 75.4%;hospital-funded CHCs[83.1-92.1%]> Government-funded[70.3%]>private-funded CHCs[29.9%]	20.2%,among patients on antihypertensive drug treatment, the BP control rate was 23.8%.；privately-funded CHC[8.9%] (AOR 0.146)< hospital-funded CHCs[22.7%]< the Government-funded CHC[25.8%](AOR 1.628)		Government-funded CHCs:financial injections from the government annual budget,fees charged from patients mostly goes to the local government[non-profit,reduce the possibility of excessive and unnecessary prescription，stronger and better policy implementation.]; hospital-funded CHCs and private-funded CHCs:have to be financially self-sufficient under the current market-orientated health system[oft…						1.we recruited only one CHC from each city and the sample size is modest；2.do not consider about other aspects of the chronic conditions;3.excule patients who lived in their respective districts for less than one year;4.other factors apart from the healthcare systems could influence blood pressure control;5.bias of blood pressure measurement among these cities
1-1-01	Feng et al	Health system strengthening and hypertension awaraness,treatment and control	2014	2011-2012	cross-secional,CHARLS	national	入户调查	four-stage, stratified, cluster sampling: 28 provinces,150 county-level units 450 primary sampling units ,24 of the mapped households in each primary sampling unit were randomly selected	age >45	13707 individuals in final analysis	questionnaire,blood pressures were recorded three times by trained nurses				health insurance scheme:1.those providing the costs of outpatient care :the Employee Basic Medical Insurance Scheme and the Government Insurance Scheme;2.those that contributed nothing or almost nothing to the costs of outpatient care:the Urban Resident Basic Medical Insurance Scheme or the New Cooperative Medical Scheme.								>40% were unaware of their condition.For the members of insurance schemes that cover the costs of outpatientcare,they more likely to be aware of their hypertension (RR: 1.357; 95% confidence interval, CI: 1.139–1.616)	about 50% were receiving no medication for it;For the members of insurance schemes that cover the costs of outpatientcare,they more likely to be receiving treatment for it (RR: 1.258; 95% CI: 1.010–1.471).	about 80% were not controlling it well;For the members of insurance schemes that did not cover the costs of outpatientcare,they less likely to be controlling it effectively (aRR: 0.903; 95% CI: 0.817–0.996).	5295 (38.6%) were found to have hypertension,	Whether or not the subject’s health insurance covered the costs of outpatient care– was the strongest predictor of the effective management of hypertension in China.This should not only improve health outcomes but also provide financial risk protection28,29 and improve the management of “catastrophic” chronic conditions in rural areas.
3-1-14	Basu et al.	Social Epidemiology of Hypertension in Middle-Income Countries Determinants of Prevalence, Diagnosis, Treatment, and Control in the WHO SAGE Study	2013	between 2007 and 2010	cross-sectional	China, Ghana, India, Mexico, Russia, and South Africa	入户调查	SAGE clustered household sampling strategy	aged ≥18 years	All six countries:477443;China:15050	Blood pressure				voluntary insurance or mandatory insurance[仅在Characteristics of Undiagnosed, Untreated, and Uncontrolled Populations提到，非干预措施]				China cohort:among whom having voluntary (7% of the population) rather than mandatory insurance (71% of the population) was associated with a 10 times greater odds of being undiagnosed for hypertension (95% CI, 2.1–47.4). Being completely uninsured did not have an independently significant effect on the probability of diagnosis.					China cohort:Voluntary insurance among the Chinese cohort was observed as increasing the odds of being untreated by a factor of 4.6 (95% CI, 1.1–20.5) over those with mandatory insurance.
4-1-74	Guo et al.	The dynamics of hypertension prevalence, awareness, treatment, control and associated factors in Chinese adults: results from CHNS1991^2011	2015	1991-2011CHNS	cross-sectional	eight provinces, and a ninth province of Heilongjiang was added in 1997, and three autonomous cities of Beijing, Chongqing and Shanghai in 2011	入户调查	A stratified multistage, random cluster process,NO MORE DETAIL	age ≥18	75 526 records of 24 410 adults were selected according to the eligibility criteria.	physical examination and questionnaire				health insurance								Among the hypertensive patients, awareness increased from 33.7 to 54.9% 1991-2011	treatment from 19.9 to 45.9% 1991-2011	control from 12.6 to 30.1% 1991-2011	Antihypertensive treatment was received in 2011 by 83.4% of patients who were aware of their hypertensive condition, with an increase of 21.8% from 1991 to 2011. Among those receiving treatment, control rate increased from 20.3% (in 1991) to 45.1% (in 2011).	those were covered by health insurance schemes had higher qualities of awareness,treatment and control among those wiht hypertension.
6-1-19	Li et al.	Effects of Guideline‑based Hypertension Management in Rural Areas of Guangdong Province	2015		quasi-experimental study	Guangdong province, Liaobu Town		All the patients were older than 18 years and were definitely diagnosed as essential HTN in accordance with the diagnostic criteria.	older than 18 years	3113 patients with essential HTN in a rural area	questionnaire							traditional group(n=372):Patients were treated routinely;novel therapeutic(n=2741): patients were treated in a novel model characterized by regular educational programs for hypertensive populations, close monitoring of blood pressure in combination with finely tuned antihypertensive medications, strict implementation of lifestyle modification and improving medical knowledge and skill of local med…						the baseline treated rate was significantly higher in traditional group than that of novel group (71.15% vs. 64.99%, P < 0.05),after 2 years follow-up,30.60% and 33.70% were treated with single antihypertensive agent and 62.70% and 61.40% were with dual antihypertensive agent in the traditional and novel groups, respectively, and there were no significant differences between these two groups (P >…	After 2 years of follow-up,in comparison with the traditional therapeutic group, a controlled rate increased significantly in the novel therapeutic group (37.85% vs.64.31%, P < 0.001).		Our current study showed that with a novel therapeutic strategy, which we adopted and modified from previous studies,[7] the treated and controlled rates of the hypertensive population were profoundly increased.	compared to the urban areas, the mortality and morbidity rates of HTN‑induced cardiovascular diseases are also much higher in China’s rural areas.[9‑11]
5-1-72	王增武	社区高血压控制：血压管理效果的评价	2010	2008年	quasi-experiment	广东、浙江、甘肃、河北、江苏、青海	社区化信息系统	在项目实施社区选择符合入选和排除标准，且管理已经满1年的患者作为分析对象。	诊断为高血压，年龄18～79岁	29411例			用制定的手册培训目标社区医生，结束后按管理方案的要求规范化管理患者	《中国高血压防治指南》（2005）结合社区的实际情况，制定简明易行的《高血压社区防治手册》											1年后高血压控制率上升至74.7％，干预效果为53．1％(P<0.05)，各亚组患者的控制率均有显著升高。危险分层为低，危、中危和高危(很高危)的控制率干预效果分别为52．4％、52．5％和53．7。		对于不同危险水平的高血压患者，在1年内其血压的控制率均随参加项目时间的延长而升高，在1年时控制率达到最高水平。
7-1-12	Mendis et al.	Cardiovascular risk management and its impact on hypertension control in primary care in low-resource settings: c	2010	2005-2006	a cluster-randomized trial	China and Nigeria	以初级卫生服务中心为点	Ten pairs of matched primary health care facilities in two regions in China and two regions in Nigeria. We identified all primary care centres in the two areas and matched them to form pairs based on their infrastructure, resources and function. We then randomly selected 10 pairs of matched primary care facilities to participate in the study. Each facility recruited approximately 60 consecutive p…	Males and females 30–70 years of age with systolic blood pressure between 140 and 179 mmHg were selected for the study if they were not on treatment for hypertension and did not have any exclusion factor.	The study included 2397 patients with baseline hypertension: 1191 in 20 intervention facilities and 1206 in 20 control facilities.	Data collection. Two readings were taken with at least a 5-minute interval, with the subject at rest and the arm supported at heart level. The second reading was used for the analysis.									To reduce cross contamination, we randomly assigned one region and all its selected facilities to the intervention group, which used the WHO CVD risk management package including four visits baseline, 4 months, 8 months and 12 months with hydrochlorothiazide provided in the second visit ,and the other region to the control group, which continued conventional treatment.				the use of the package also resulted in a significant increase in the prescribing of antihypertensive medicines, particularly of an inexpensive diuretic (hydrochlorothiazide)	Systolic blood pressure at 12-month follow-up – the primary outcome measure – was lower compared to baseline in all groups, but reductions were greater in intervention patients than in controls in both site A (P < 0.0001)and site B (P = 0.0002).Results were similar for diastolic blood pressure.Elevated blood pressure was also lowered more frequently in intervention patients in both countries (P <…								1.although it was a randomized trial, randomization was at the regional level. 2.there were differences in the baseline characteristics of subjects in the intervention and control groups in both countries and residual confounding due to imbalanced randomization cannot be -entirely ruled out.3.data from self-reporting is not accuracy.4. the quality of data sources varied5.代表性问题
8-1-09	Yu et al.	Effectiveness of a Community-Based Individualized Lifestyle Intervention Among Older Adults With Diabetes and Hypertension, Tianjin, China, 2008–2009	2014	2008-2009	RCT,A community-based lifestyle intervention trial	5 local community health clinics in Tianjin City, China	以诊所为点，每点征集的参与者分两组	participants recruited consecutively by community physicians in the local clinics during usual visits	aged 45 to 75 years	early group = 135, late group = 78	a standardized questionnaire, SBP and DBP measurement											Zhiji management is a 3-month lifestyle intervention program;Trained community physicians met study participants individually for weekly consultation sessions in the first month and weekly sessions in the following 2 months, for a total of 8 sessions.During phase I of the study, the early group received a 3-month intensive lifestyle intervention program on improving physical activity and dietary …			During phase I,SBPand DBP decreased significantly (P < .001) in the early group that received the 3-month intervention								1.this trial was not randomized;2.follow-up data were limited to the early group and lasted only 3 months,long-term effect can not be assessed;3.samples were not representative of all patients with hypertension or diabetes;4.there may be contamination for the late group while serving as controls because they lived in the same community with the early group participants undergoing intervention. Ho…
9-1-02	Lu et al	Community-based interventions in hypertensive patients: a comparison of three health education strategies	2015	September 2011 to October 2013	RCT,a randomized, non-blinded communitybased health education trial	Liaobu Town , Dongguan City	社区卫生服务中心	They were assigned randomly to one of the three health education on hypertension.no more detail	age between 40 and 75 years with primary school or higher education	360 participants	Record the change in the proportion of subjects with normalized BP after 2-y health education intervention and hypertension-related knowledge,lifestyle...BP											three community-based health education programs over 2 years: self-learning reading through poster text messages on blackboards and health education booklets monthly(Group 1 120), monthly regular didactic lecture with lasted about 30minutes(Group 2), monthly interactive education workshop (Group 3).			After the 2-y intervention, the proportion of subjects with normalized BP increased significantly in Group 2 (from 41.2% to 63.2%, p<0.001), and increased more substantially in Group 3 (from 40.2% to 86.3%, p<0.001), but did not change significantly in Group 1	Regular use of medications for hypertension was significantly more frequent after the intervention in all the three groups, but the improvements were progressively greater from group 1 to group 2 to Group 3.							1.trial was not blinded to participants;2.only ask about missed medications but noinformation on the detail of medications;3.self-reported data may be prone to inaccuracied.
11-1-70	Niu et al.	Differences and determinants in access to essential public health services in China: a case study with hypertension people and under-sixes as target population	2014	July to October 2012	cross-sectional	China	入户调查	A multistage stratified random sampling method: 6 provinces,18 cities from province. 18 district in urban area and 18 county in rural area then one community health service center and three community health service stations were selected from the district area, and one township hospital and three village clinics were selected from the rural area.	children aged 0–6 years and hypertension patients	A total of 1 505 hypertension patients and 749 children were involved	questionnaire based on the National Essential Public Health Service Specifications(2011)					health reform since 2009									39.14% of hypertension participants could control their blood pressure in the normal range	34.68% of them could receive more than 4 times follow-ups by the medical technician,the rate in central China (55.50%) was much higher than that of the other regions.[effective management]	positive trends of coverage of public health services in China,but low performance was still be observed in equalization and effectiveness of public health services.The constructions included (1) professional training for doctors in township hospitals: hospitals in cities give pairing assistance to township hospitals which promote to enhance healthcare providers’ professional skills and knowledge…
	Gu et al.	The Cost-Effectiveness of Low-Cost Essential Antihypertensive Medicines for Hypertension Control in China: A Modelling Study	2015			China	model											Comparing total patients management with severe case management											It is found that treating all hypertensives for primary and secondary prevention to goal of <140/90 if age 35-64 years, goal of <150/90 if age65 could prevent about 800,000 cardiovascular disease events annually (95%CI 0.6-1.0 million) and was borderline cost-effective incremental to treating only cardiovascular disease and stage two patients (2015 Int$13,000 per QALY gained [95%CI, Int$10,000 to…
